# Supplementary material for: Systematic Analysis of the Transcriptome Profiles and Co-Expression Networks of Tumour Endothelial Cells Identifies Several Tumour-Associated Modules and Potential Therapeutic Targets in Hepatocellular Carcinoma
Source: Cancers (Basel). 2021 Apr 7;13(8):1768. doi: 10.3390/cancers13081768 (PMC8067977; doi:10.3390/cancers13081768)
Supplement: Supplementary file 1 [file cancers-13-01768-s001.zip]

Archive with 6 entries (5 files):
- supply/
- supply/cancers-1133034-supply.pdf
- supply/Table S1.xlsx
- supply/Table S2.xlsx
- supply/Table S3.xlsx
- supply/Table S4.xlsx
