# Supplementary material for: Systematic Analysis of the Transcriptome Profiles and Co-Expression Networks of Tumour Endothelial Cells Identifies Several Tumour-Associated Modules and Potential Therapeutic Targets in Hepatocellular Carcinoma
Source: Cancers (Basel). 2021 Apr 7;13(8):1768. doi: 10.3390/cancers13081768 (PMC8067977; doi:10.3390/cancers13081768)
Supplement: Supplementary file 1 [file cancers-13-01768-s001.zip › supply/Table S1.xlsx]

## Sheet: TEC.CD31vsNEC.CD31
PROBEID

## Sheet: TEC.CD105vsNEC.CD105
PROBEID

## Sheet: TEC.CD105vsTEC.CD31
PROBEID

## Sheet: NEC.CD105vsNEC.CD31
PROBEID

## Sheet: overall
PROBEID
