# Supplementary material for: Systematic Analysis of the Transcriptome Profiles and Co-Expression Networks of Tumour Endothelial Cells Identifies Several Tumour-Associated Modules and Potential Therapeutic Targets in Hepatocellular Carcinoma
Source: Cancers (Basel). 2021 Apr 7;13(8):1768. doi: 10.3390/cancers13081768 (PMC8067977; doi:10.3390/cancers13081768)
Supplement: Supplementary file 1 [file cancers-13-01768-s001.zip › supply/Table S2.xlsx]

## Sheet: TEC.CD31vsNEC.CD31
version	wpid	org	name	Hallmark	logFC	AveExpr	t	P.Value	adj.P.Val	B
WikiPathways_20210110	WP4565	Homo sapiens	WP4565 Neural Crest Cell Migration in Cancer	Activating invasion and metastasis	-0.227907	0.0112431	-4.11429	0.00016554	0.000351268	-0.0371891
WikiPathways_20210110	WP3969	Homo sapiens	WP3969 H19 action Rb-E2F1 signaling and CDK-β-catenin activity	Activating invasion and metastasis	0.322883	-0.0244835	4.09035	0.000178423	0.00036959	-0.109613
WikiPathways_20210110	WP3859	Homo sapiens	WP3859 TGF-B Signaling in Thyroid Cells for Epithelial-Mesenchymal Transition	Activating invasion and metastasis	-0.238181	0.00870449	-4.04998	0.000202387	0.00040948	-0.231319
WikiPathways_20210110	WP615	Homo sapiens	WP615 Senescence and Autophagy in Cancer	Activating invasion and metastasis	-0.19287	0.0174736	-3.79334	0.000445851	0.000861978	-0.991426
WikiPathways_20210110	WP185	Homo sapiens	WP185 Integrin-mediated Cell Adhesion	Activating invasion and metastasis	-0.172786	-0.00320471	-3.7799	0.000464409	0.000878339	-1.03054
WikiPathways_20210110	WP3301	Homo sapiens	WP3301 MFAP5-mediated ovarian cancer cell motility and invasiveness	Activating invasion and metastasis	-0.265679	-0.00136366	-3.69992	0.000591279	0.0010945	-1.2619
WikiPathways_20210110	WP4239	Homo sapiens	WP4239 EMT transition in Colorectal Cancer	Activating invasion and metastasis	-0.0746318	-0.00259942	-1.91654	0.0617409	0.080171	-5.53732
WikiPathways_20210110	WP3932	Homo sapiens	WP3932 Focal Adhesion-PI3K-Akt-mTOR-signaling pathway	Activating invasion and metastasis	-0.0555995	0.0036382	-1.54114	0.130374	0.162036	-6.15591
WikiPathways_20210110	WP585	Homo sapiens	WP585 Interferon type I signaling pathways	Avoiding immune destruction	-0.518719	0.0123898	-9.57282	2.27624e-12	8.81111e-11	17.8982
WikiPathways_20210110	WP4480	Homo sapiens	WP4480 Role of Altered Glycolysation of MUC1 in Tumour Microenvironment	Avoiding immune destruction	-0.498933	0.0414421	-6.00034	3.25521e-07	1.18001e-06	6.07231
WikiPathways_20210110	WP619	Homo sapiens	WP619 Type II interferon signaling (IFNG)	Avoiding immune destruction	-0.340003	0.0435905	-4.21745	0.000119649	0.000260237	0.27697
WikiPathways_20210110	WP534	Homo sapiens	WP534 Glycolysis and Gluconeogenesis	Deregulating cellular energetics	0.50383	-0.031176	10.5177	1.21642e-13	1.05828e-11	20.8254
WikiPathways_20210110	WP4290	Homo sapiens	WP4290 Metabolic reprogramming in colon cancer	Deregulating cellular energetics	0.374904	-0.00480813	6.17453	1.79988e-07	8.75147e-07	6.65905
WikiPathways_20210110	WP2868	Homo sapiens	WP2868 TCA Cycle Nutrient Utilization and Invasiveness of Ovarian Cancer	Deregulating cellular energetics	-0.434856	-0.000268741	-4.56493	3.93271e-05	9.77558e-05	1.35827
WikiPathways_20210110	WP143	Homo sapiens	WP143 Fatty Acid Beta Oxidation	Deregulating cellular energetics	0.286631	-0.0193333	4.24227	0.000110611	0.000260084	0.35308
WikiPathways_20210110	WP4206	Homo sapiens	WP4206 Hereditary Leiomyomatosis and Renal Cell Carcinoma Pathway	Deregulating cellular energetics	0.20597	0.0134106	3.28363	0.00200211	0.00316697	-2.42139
WikiPathways_20210110	WP61	Homo sapiens	WP61 Notch Signaling Pathway	Enabling replicative immortality	-0.333039	0.0146141	-7.49577	2.03225e-09	1.60733e-08	11.1156
WikiPathways_20210110	WP4337	Homo sapiens	WP4337 ncRNAs involved in STAT3 signaling in hepatocellular carcinoma	Enabling replicative immortality	-0.475666	0.00554076	-6.37183	9.19429e-08	5.33269e-07	7.32497
WikiPathways_20210110	WP268	Homo sapiens	WP268 Notch Signaling	Enabling replicative immortality	-0.256989	0.012405	-5.05554	7.85109e-06	2.27682e-05	2.93435
WikiPathways_20210110	WP363	Homo sapiens	WP363 Wnt Signaling Pathway	Enabling replicative immortality	-0.186592	-0.00253307	-3.33761	0.00171574	0.00288034	-2.27557
WikiPathways_20210110	WP3664	Homo sapiens	WP3664 Regulation of Wnt/B-catenin Signaling by Small Molecule Compounds	Enabling replicative immortality	-0.250759	-0.00396969	-3.33643	0.00172159	0.00288034	-2.27879
WikiPathways_20210110	WP3658	Homo sapiens	WP3658 Wnt/beta-catenin Signaling Pathway in Leukemia	Enabling replicative immortality	-0.148746	-0.0024989	-2.95188	0.00502843	0.00767497	-3.28445
WikiPathways_20210110	WP428	Homo sapiens	WP428 Wnt Signaling Pathway	Enabling replicative immortality	-0.107105	-0.00561651	-2.92244	0.00544326	0.0080265	-3.35811
WikiPathways_20210110	WP4336	Homo sapiens	WP4336 ncRNAs involved in Wnt signaling in hepatocellular carcinoma	Enabling replicative immortality	-0.054559	-0.00604204	-1.43272	0.158934	0.18596	-6.31224
WikiPathways_20210110	WP4258	Homo sapiens	WP4258 LncRNA involvement in canonical Wnt signaling and colorectal cancer	Enabling replicative immortality	-0.0185398	-0.00467355	-0.544914	0.588537	0.588537	-7.18311
WikiPathways_20210110	WP560	Homo sapiens	WP560 TGF-beta Receptor Signaling	Evading growth suppressors	-0.38838	0.0061848	-7.35385	3.27857e-09	2.19412e-08	10.6392
WikiPathways_20210110	WP366	Homo sapiens	WP366 TGF-beta Signaling Pathway	Evading growth suppressors	-0.26487	0.00820375	-5.2189	4.55474e-06	1.41522e-05	3.46913
WikiPathways_20210110	WP2446	Homo sapiens	WP2446 Retinoblastoma (RB) in Cancer	Evading growth suppressors	0.30932	0.00699034	4.6052	3.45107e-05	8.83067e-05	1.48565
WikiPathways_20210110	WP45	Homo sapiens	WP45 G1 toS cell cycle control	Evading growth suppressors	0.224501	0.0114538	4.21797	0.00011945	0.000260237	0.278585
WikiPathways_20210110	WP4284	Homo sapiens	WP4284 Ultraconserved region 339 modulation of tumor suppressor microRNAs in cancer	Evading growth suppressors	0.492562	-0.0418044	3.67762	0.000632228	0.00114591	-1.32595
WikiPathways_20210110	WP179	Homo sapiens	WP179 Cell Cycle	Evading growth suppressors	0.160539	0.0127729	3.13902	0.00300915	0.00467493	-2.8048
WikiPathways_20210110	WP4204	Homo sapiens	WP4204 Tumor suppressor activity of SMARCB1	Evading growth suppressors	-0.0414446	0.011521	-0.748188	0.458288	0.480374	-7.05057
WikiPathways_20210110	WP710	Homo sapiens	WP710 DNA Damage Response (only ATM dependent)	Genome instability and mutation	-0.311578	0.00379964	-8.81932	2.54275e-11	4.42438e-10	15.4871
WikiPathways_20210110	WP531	Homo sapiens	WP531 Mismatch repair	Genome instability and mutation	0.581785	0.0013193	7.69739	1.03257e-09	9.98148e-09	11.7905
WikiPathways_20210110	WP4216	Homo sapiens	WP4216 Chromosomal and microsatellite instability in colorectal cancer	Genome instability and mutation	-0.345003	0.0108525	-7.64839	1.21694e-09	1.05874e-08	11.6267
WikiPathways_20210110	WP241	Homo sapiens	WP241 One Carbon Metabolism	Genome instability and mutation	0.295901	-0.0239898	6.00386	3.21645e-07	1.18001e-06	6.08416
WikiPathways_20210110	WP4240	Homo sapiens	WP4240 Regulation of sister chromatid separation at the metaphase-anaphase transition	Genome instability and mutation	0.371913	0.0243271	4.99979	9.44676e-06	2.65119e-05	2.75285
WikiPathways_20210110	WP4752	Homo sapiens	WP4752 Base Excision Repair	Genome instability and mutation	0.349	0.00600817	4.74201	2.20893e-05	5.82353e-05	1.92127
WikiPathways_20210110	WP438	Homo sapiens	WP438 Non-homologous end joining	Genome instability and mutation	-0.410032	0.0161809	-4.21917	0.000119	0.000260237	0.282242
WikiPathways_20210110	WP4931	Homo sapiens	WP4931 Direct reversal repair	Genome instability and mutation	0.393561	0.0320983	3.39993	0.00143358	0.00249443	-2.10548
WikiPathways_20210110	WP4753	Homo sapiens	WP4753 Nucleotide Excision Repair	Genome instability and mutation	0.196345	0.0250754	2.50277	0.0160702	0.0215093	-4.35123
WikiPathways_20210110	WP704	Homo sapiens	WP704 Methylation pathways	Genome instability and mutation	-0.0973852	-0.035221	-1.49047	0.143163	0.175425	-6.23024
WikiPathways_20210110	WP3878	Homo sapiens	WP3878 ATM Signaling Network in Development and Disease	Genome instability and mutation	-0.082701	0.0265349	-1.47031	0.148523	0.179465	-6.25921
WikiPathways_20210110	WP4016	Homo sapiens	WP4016 DNA IR-damage and cellular response via ATR	Genome instability and mutation	0.0834448	0.026808	1.28928	0.203969	0.230459	-6.503
WikiPathways_20210110	WP707	Homo sapiens	WP707 DNA Damage Response	Genome instability and mutation	-0.0691995	0.0217139	-1.1843	0.242591	0.270582	-6.63079
WikiPathways_20210110	WP2516	Homo sapiens	WP2516 ATM Signaling Pathway	Genome instability and mutation	-0.0490385	0.011792	-0.914857	0.365204	0.397159	-6.91164
WikiPathways_20210110	WP3959	Homo sapiens	WP3959 DNA IR-Double Strand Breaks (DSBs) and cellular response via ATM	Genome instability and mutation	0.0487434	0.0212148	0.781555	0.43862	0.465365	-7.02492
WikiPathways_20210110	WP3875	Homo sapiens	WP3875 ATR Signaling	Genome instability and mutation	0.0716924	0.0646454	0.716311	0.477547	0.494602	-7.07405
WikiPathways_20210110	WP4249	Homo sapiens	WP4249 Hedgehog Signaling Pathway	Inducing Angiogenesis	-0.26338	0.00296943	-6.08222	2.46411e-07	9.74445e-07	6.34793
WikiPathways_20210110	WP4397	Homo sapiens	WP4397 Model for regulation of MSMP expression in cancer cells and its proangiogenic role in ovarian tumors	Inducing Angiogenesis	-0.42043	0.0382196	-2.94018	0.00518961	0.00778442	-3.31378
WikiPathways_20210110	WP2526	Homo sapiens	WP2526 PDGF Pathway	Inducing Angiogenesis	-0.18947	0.0193032	-2.81579	0.00722865	0.0103097	-3.62076
WikiPathways_20210110	WP1539	Homo sapiens	WP1539 Angiogenesis	Inducing Angiogenesis	-0.202931	0.00579164	-2.67261	0.0104846	0.0146738	-3.96261
WikiPathways_20210110	WP3888	Homo sapiens	WP3888 VEGFA-VEGFR2 Signaling Pathway	Inducing Angiogenesis	-0.14573	0.00577133	-2.66738	0.0106258	0.0146738	-3.97485
WikiPathways_20210110	WP254	Homo sapiens	WP254 Apoptosis	Resisting cell death	-0.318138	0.0254887	-6.3838	8.82697e-08	5.33269e-07	7.36541
WikiPathways_20210110	WP1742	Homo sapiens	WP1742 TP53 Network	Resisting cell death	-0.350589	0.00900852	-6.23313	1.47441e-07	8.01713e-07	6.85671
WikiPathways_20210110	WP3982	Homo sapiens	WP3982 miRNA regulation of p53 pathway in prostate cancer	Resisting cell death	-0.25337	0.0270518	-3.6549	0.00067673	0.00120154	-1.39098
WikiPathways_20210110	WP1471	Homo sapiens	WP1471 Target Of Rapamycin (TOR) Signaling	Resisting cell death, Deregulating cellular energetics	0.0414186	0.00447938	0.604611	0.548512	0.55489	-7.14843
WikiPathways_20210110	WP3844	Homo sapiens	WP3844 PI3K-AKT-mTOR signaling pathway and therapeutic opportunities	Resisting cell death, Therapeutics	-0.240843	0.00431945	-5.1417	5.89363e-06	1.76809e-05	3.21589
WikiPathways_20210110	WP4566	Homo sapiens	WP4566 Translation inhibitors in chronically activated PDGFRA cells	Sustaining proliferative signaling	-0.372437	0.0162399	-7.88715	5.47483e-10	6.98176e-09	12.4232
WikiPathways_20210110	WP673	Homo sapiens	WP673 ErbB Signaling Pathway	Sustaining proliferative signaling	-0.320797	0.00249964	-7.70369	1.01102e-09	9.98148e-09	11.8115
WikiPathways_20210110	WP3972	Homo sapiens	WP3972 PDGFR-beta pathway	Sustaining proliferative signaling	-0.462469	0.00957748	-7.40675	2.74282e-09	1.98854e-08	10.8169
WikiPathways_20210110	WP4205	Homo sapiens	WP4205 MET in type 1 papillary renal cell carcinoma	Sustaining proliferative signaling	-0.296048	0.00273815	-6.14289	2.00453e-07	8.75147e-07	6.55237
WikiPathways_20210110	WP4223	Homo sapiens	WP4223 Ras Signaling	Sustaining proliferative signaling	-0.202884	0.00577269	-6.14182	2.01183e-07	8.75147e-07	6.54877
WikiPathways_20210110	WP382	Homo sapiens	WP382 MAPK Signaling Pathway	Sustaining proliferative signaling	-0.212767	0.00746441	-6.12469	2.13259e-07	8.83503e-07	6.49103
WikiPathways_20210110	WP581	Homo sapiens	WP581 EPO Receptor Signaling	Sustaining proliferative signaling	-0.284975	-0.000331467	-5.43852	2.18011e-06	7.29499e-06	4.19425
WikiPathways_20210110	WP313	Homo sapiens	WP313 Signaling of Hepatocyte Growth Factor Receptor	Sustaining proliferative signaling	-0.23463	0.00960198	-3.31381	0.00183683	0.00296543	-2.34003
WikiPathways_20210110	WP4553	Homo sapiens	WP4553 FBXL10 enhancement of MAP/ERK signaling in diffuse large B-cell lymphoma	Sustaining proliferative signaling	-0.0786576	0.0160834	-1.42047	0.162448	0.18596	-6.32924
WikiPathways_20210110	WP4541	Homo sapiens	WP4541 Hippo-Merlin Signaling Dysregulation	Sustaining proliferative signaling	0.0322758	-0.0032762	0.689929	0.493826	0.505445	-7.09273
WikiPathways_20210110	WP1601	Homo sapiens	WP1601 Fluoropyrimidine Activity	Therapeutics	0.429589	-0.0323258	9.48155	3.03831e-12	8.81111e-11	17.6096
WikiPathways_20210110	WP3879	Homo sapiens	WP3879 4-hydroxytamoxifen, Dexamethasone, and Retinoic Acids Regulation of p27 Expression	Therapeutics	-0.381554	0.000128865	-5.98767	3.3984e-07	1.18264e-06	6.02971
WikiPathways_20210110	WP4585	Homo sapiens	WP4585 Cancer immunotherapy by PD-1 blockade	Therapeutics	-0.48269	0.0195101	-5.30115	3.45837e-06	1.11436e-05	3.73995
WikiPathways_20210110	WP3640	Homo sapiens	WP3640 Imatinib and Chronic Myeloid Leukemia	Therapeutics	-0.325118	0.0129681	-4.87381	1.43266e-05	3.89504e-05	2.3448
WikiPathways_20210110	WP4560	Homo sapiens	WP4560 MFAP5 effect on permeability and motility of endothelial cells via cytoskeleton rearrangement	Therapeutics	-0.273821	-0.0180776	-4.37133	7.33509e-05	0.000177265	0.751669
WikiPathways_20210110	WP4582	Homo sapiens	WP4582 Cancer immunotherapy by CTLA4 blockade	Therapeutics	-0.318833	0.030899	-3.87108	0.000351734	0.000695473	-0.763736
WikiPathways_20210110	WP4559	Homo sapiens	WP4559 Interactions between immune cells and microRNAs in tumor microenvironment	Therapeutics	-0.244723	0.0333082	-3.31309	0.00184061	0.00296543	-2.34198
WikiPathways_20210110	WP3614	Homo sapiens	WP3614 Photodynamic therapy-induced HIF-1 survival signaling	Therapeutics	0.178547	-0.00863109	2.82865	0.0069877	0.0101322	-3.58946
WikiPathways_20210110	WP4301	Homo sapiens	WP4301 Inhibition of exosome biogenesis and secretion by Manumycin A in CRPC cells	Therapeutics	-0.1802	0.0243306	-2.64323	0.011301	0.0153623	-4.03117
WikiPathways_20210110	WP3617	Homo sapiens	WP3617 Photodynamic therapy-induced NF-kB survival signaling	Therapeutics	-0.177394	0.00114731	-2.37382	0.0219891	0.0289856	-4.63343
WikiPathways_20210110	WP229	Homo sapiens	WP229 Irinotecan Pathway	Therapeutics	0.159726	-0.034654	1.66316	0.103318	0.132186	-5.96778
WikiPathways_20210110	WP4357	Homo sapiens	WP4357 NRF2-ARE regulation	Therapeutics	0.123272	-0.00932299	1.64586	0.106848	0.134721	-5.99523
WikiPathways_20210110	WP3593	Homo sapiens	WP3593 MicroRNA for Targeting Cancer Growth and Vascularization in Glioblastoma	Therapeutics	0.154275	-0.0120894	1.4394	0.157043	0.18596	-6.3029
WikiPathways_20210110	WP3672	Homo sapiens	WP3672 LncRNA-mediated mechanisms of therapeutic resistance	Therapeutics	-0.136104	-0.0193924	-1.42168	0.162099	0.18596	-6.32757
WikiPathways_20210110	WP3	Homo sapiens	WP3 Phytochemical activity on NRF2 transcriptional activation	Therapeutics	0.0995574	-0.00104741	1.0926	0.280457	0.308858	-6.73406
WikiPathways_20210110	WP3929	Homo sapiens	WP3929 Chemokine signaling pathway	Tumor promoting inflammation	-0.359302	0.0167128	-9.13446	9.19383e-12	1.99966e-10	16.5033
WikiPathways_20210110	WP195	Homo sapiens	WP195 IL-1 signaling pathway	Tumor promoting inflammation	-0.432679	0.0186388	-7.87944	5.61751e-10	6.98176e-09	12.3975
WikiPathways_20210110	WP364	Homo sapiens	WP364 IL-6 signaling pathway	Tumor promoting inflammation	-0.333647	0.0121817	-6.17127	1.81996e-07	8.75147e-07	6.64806
WikiPathways_20210110	WP530	Homo sapiens	WP530 Cytokines and Inflammatory Response	Tumor promoting inflammation	-0.0586531	-0.00692756	-0.792524	0.432265	0.464285	-7.01625

## Sheet: TEC.CD105vsNEC.CD105
version	wpid	org	name	Hallmark	logFC	AveExpr	t	P.Value	adj.P.Val	B
WikiPathways_20210110	WP4565	Homo sapiens	WP4565 Neural Crest Cell Migration in Cancer	Activating invasion and metastasis	-0.226684	0.0112431	-2.78934	0.00774893	0.020429	-3.29874
WikiPathways_20210110	WP3969	Homo sapiens	WP3969 H19 action Rb-E2F1 signaling and CDK-β-catenin activity	Activating invasion and metastasis	0.260399	-0.0244835	2.24852	0.0295495	0.0642701	-4.50306
WikiPathways_20210110	WP615	Homo sapiens	WP615 Senescence and Autophagy in Cancer	Activating invasion and metastasis	-0.143132	0.0174736	-1.91883	0.0614414	0.111363	-5.13604
WikiPathways_20210110	WP3301	Homo sapiens	WP3301 MFAP5-mediated ovarian cancer cell motility and invasiveness	Activating invasion and metastasis	-0.157354	-0.00136366	-1.49367	0.142327	0.20299	-5.82458
WikiPathways_20210110	WP185	Homo sapiens	WP185 Integrin-mediated Cell Adhesion	Activating invasion and metastasis	-0.066321	-0.00320471	-0.988928	0.328052	0.396396	-6.4369
WikiPathways_20210110	WP3932	Homo sapiens	WP3932 Focal Adhesion-PI3K-Akt-mTOR-signaling pathway	Activating invasion and metastasis	-0.0213478	0.0036382	-0.403335	0.688636	0.730626	-6.84452
WikiPathways_20210110	WP3859	Homo sapiens	WP3859 TGF-B Signaling in Thyroid Cells for Epithelial-Mesenchymal Transition	Activating invasion and metastasis	-0.00540794	0.00870449	-0.0626787	0.950303	0.972663	-6.92476
WikiPathways_20210110	WP4239	Homo sapiens	WP4239 EMT transition in Colorectal Cancer	Activating invasion and metastasis	-8.74978e-05	-0.00259942	-0.00153156	0.998785	0.998785	-6.92675
WikiPathways_20210110	WP4480	Homo sapiens	WP4480 Role of Altered Glycolysation of MUC1 in Tumour Microenvironment	Avoiding immune destruction	-0.543672	0.0414421	-4.4567	5.57787e-05	0.000346625	1.37176
WikiPathways_20210110	WP585	Homo sapiens	WP585 Interferon type I signaling pathways	Avoiding immune destruction	-0.294479	0.0123898	-3.70429	0.000583564	0.0025385	-0.879098
WikiPathways_20210110	WP619	Homo sapiens	WP619 Type II interferon signaling (IFNG)	Avoiding immune destruction	-0.321801	0.0435905	-2.7208	0.00926213	0.0237002	-3.46182
WikiPathways_20210110	WP534	Homo sapiens	WP534 Glycolysis and Gluconeogenesis	Deregulating cellular energetics	0.425028	-0.031176	6.04782	2.7699e-07	5.24634e-06	6.54141
WikiPathways_20210110	WP4290	Homo sapiens	WP4290 Metabolic reprogramming in colon cancer	Deregulating cellular energetics	0.51158	-0.00480813	5.74302	7.79561e-07	8.47772e-06	5.52768
WikiPathways_20210110	WP4206	Homo sapiens	WP4206 Hereditary Leiomyomatosis and Renal Cell Carcinoma Pathway	Deregulating cellular energetics	0.315882	0.0134106	3.43255	0.00130408	0.00515706	-1.64027
WikiPathways_20210110	WP143	Homo sapiens	WP143 Fatty Acid Beta Oxidation	Deregulating cellular energetics	0.164562	-0.0193333	1.66015	0.103925	0.161173	-5.57295
WikiPathways_20210110	WP2868	Homo sapiens	WP2868 TCA Cycle Nutrient Utilization and Invasiveness of Ovarian Cancer	Deregulating cellular energetics	-0.164743	-0.000268741	-1.1788	0.244752	0.313138	-6.23392
WikiPathways_20210110	WP61	Homo sapiens	WP61 Notch Signaling Pathway	Enabling replicative immortality	-0.205543	0.0146141	-3.15331	0.00289156	0.0089845	-2.38705
WikiPathways_20210110	WP268	Homo sapiens	WP268 Notch Signaling	Enabling replicative immortality	-0.190828	0.012405	-2.5588	0.0139825	0.033791	-3.83566
WikiPathways_20210110	WP428	Homo sapiens	WP428 Wnt Signaling Pathway	Enabling replicative immortality	-0.116687	-0.00561651	-2.17021	0.0353753	0.0750646	-4.66079
WikiPathways_20210110	WP363	Homo sapiens	WP363 Wnt Signaling Pathway	Enabling replicative immortality	-0.134754	-0.00253307	-1.64296	0.107449	0.161173	-5.60003
WikiPathways_20210110	WP4337	Homo sapiens	WP4337 ncRNAs involved in STAT3 signaling in hepatocellular carcinoma	Enabling replicative immortality	-0.145	0.00554076	-1.32395	0.192288	0.261392	-6.05628
WikiPathways_20210110	WP3664	Homo sapiens	WP3664 Regulation of Wnt/B-catenin Signaling by Small Molecule Compounds	Enabling replicative immortality	-0.138034	-0.00396969	-1.25185	0.217173	0.286274	-6.14692
WikiPathways_20210110	WP4258	Homo sapiens	WP4258 LncRNA involvement in canonical Wnt signaling and colorectal cancer	Enabling replicative immortality	0.0514666	-0.00467355	1.03107	0.308084	0.377512	-6.39476
WikiPathways_20210110	WP3658	Homo sapiens	WP3658 Wnt/beta-catenin Signaling Pathway in Leukemia	Enabling replicative immortality	0.0631082	-0.0024989	0.853655	0.397874	0.46777	-6.56072
WikiPathways_20210110	WP4336	Homo sapiens	WP4336 ncRNAs involved in Wnt signaling in hepatocellular carcinoma	Enabling replicative immortality	0.041607	-0.00604204	0.74474	0.460349	0.520134	-6.64762
WikiPathways_20210110	WP45	Homo sapiens	WP45 G1 toS cell cycle control	Evading growth suppressors	0.462987	0.0114538	5.9292	4.14534e-07	5.24634e-06	6.14622
WikiPathways_20210110	WP2446	Homo sapiens	WP2446 Retinoblastoma (RB) in Cancer	Evading growth suppressors	0.583742	0.00699034	5.92386	4.2212e-07	5.24634e-06	6.12845
WikiPathways_20210110	WP179	Homo sapiens	WP179 Cell Cycle	Evading growth suppressors	0.419925	0.0127729	5.59665	1.2791e-06	1.23647e-05	5.04324
WikiPathways_20210110	WP560	Homo sapiens	WP560 TGF-beta Receptor Signaling	Evading growth suppressors	-0.348553	0.0061848	-4.49853	4.87458e-05	0.000326222	1.50193
WikiPathways_20210110	WP4204	Homo sapiens	WP4204 Tumor suppressor activity of SMARCB1	Evading growth suppressors	0.302485	0.011521	3.72211	0.000553071	0.00253249	-0.828081
WikiPathways_20210110	WP4284	Homo sapiens	WP4284 Ultraconserved region 339 modulation of tumor suppressor microRNAs in cancer	Evading growth suppressors	0.659327	-0.0418044	3.35544	0.00163004	0.00567253	-1.85028
WikiPathways_20210110	WP366	Homo sapiens	WP366 TGF-beta Signaling Pathway	Evading growth suppressors	-0.13194	0.00820375	-1.77201	0.0832482	0.13688	-5.39073
WikiPathways_20210110	WP704	Homo sapiens	WP704 Methylation pathways	Genome instability and mutation	-0.671091	-0.035221	-7.00093	1.08223e-08	9.41541e-07	9.7268
WikiPathways_20210110	WP531	Homo sapiens	WP531 Mismatch repair	Genome instability and mutation	0.704126	0.0013193	6.35001	9.90363e-08	3.02119e-06	7.55061
WikiPathways_20210110	WP4240	Homo sapiens	WP4240 Regulation of sister chromatid separation at the metaphase-anaphase transition	Genome instability and mutation	0.691357	0.0243271	6.33514	1.04179e-07	3.02119e-06	7.5009
WikiPathways_20210110	WP4752	Homo sapiens	WP4752 Base Excision Repair	Genome instability and mutation	0.646011	0.00600817	5.98301	3.45269e-07	5.24634e-06	6.3254
WikiPathways_20210110	WP4016	Homo sapiens	WP4016 DNA IR-damage and cellular response via ATR	Genome instability and mutation	0.470304	0.026808	4.95303	1.10292e-05	7.99615e-05	2.94238
WikiPathways_20210110	WP3878	Homo sapiens	WP3878 ATM Signaling Network in Development and Disease	Genome instability and mutation	0.323802	0.0265349	3.92391	0.000299064	0.00162764	-0.241954
WikiPathways_20210110	WP3959	Homo sapiens	WP3959 DNA IR-Double Strand Breaks (DSBs) and cellular response via ATM	Genome instability and mutation	0.355835	0.0212148	3.88898	0.000332951	0.00170393	-0.344492
WikiPathways_20210110	WP4753	Homo sapiens	WP4753 Nucleotide Excision Repair	Genome instability and mutation	0.391285	0.0250754	3.39968	0.0014346	0.00542655	-1.73013
WikiPathways_20210110	WP2516	Homo sapiens	WP2516 ATM Signaling Pathway	Genome instability and mutation	0.250432	0.011792	3.18455	0.0026494	0.00853694	-2.30542
WikiPathways_20210110	WP4216	Homo sapiens	WP4216 Chromosomal and microsatellite instability in colorectal cancer	Genome instability and mutation	-0.191793	0.0108525	-2.89816	0.00580924	0.0157939	-3.03401
WikiPathways_20210110	WP710	Homo sapiens	WP710 DNA Damage Response (only ATM dependent)	Genome instability and mutation	-0.140314	0.00379964	-2.70714	0.0095946	0.0238494	-3.49398
WikiPathways_20210110	WP3875	Homo sapiens	WP3875 ATR Signaling	Genome instability and mutation	0.312623	0.0646454	2.12908	0.0388241	0.0804214	-4.74183
WikiPathways_20210110	WP241	Homo sapiens	WP241 One Carbon Metabolism	Genome instability and mutation	0.134354	-0.0239898	1.85813	0.0697817	0.122894	-5.24344
WikiPathways_20210110	WP707	Homo sapiens	WP707 DNA Damage Response	Genome instability and mutation	0.158787	0.0217139	1.85232	0.0706286	0.122894	-5.25357
WikiPathways_20210110	WP4931	Homo sapiens	WP4931 Direct reversal repair	Genome instability and mutation	-0.183668	0.0320983	-1.08152	0.285299	0.359725	-6.34212
WikiPathways_20210110	WP438	Homo sapiens	WP438 Non-homologous end joining	Genome instability and mutation	-0.000284187	0.0161809	-0.00199322	0.998419	0.998785	-6.92675
WikiPathways_20210110	WP1539	Homo sapiens	WP1539 Angiogenesis	Inducing Angiogenesis	-0.232914	0.00579164	-2.09086	0.0422902	0.0836193	-4.81601
WikiPathways_20210110	WP2526	Homo sapiens	WP2526 PDGF Pathway	Inducing Angiogenesis	-0.178681	0.0193032	-1.81001	0.0770584	0.131453	-5.32648
WikiPathways_20210110	WP4249	Homo sapiens	WP4249 Hedgehog Signaling Pathway	Inducing Angiogenesis	-0.104902	0.00296943	-1.65123	0.105742	0.161173	-5.58704
WikiPathways_20210110	WP3888	Homo sapiens	WP3888 VEGFA-VEGFR2 Signaling Pathway	Inducing Angiogenesis	-0.0585113	0.00577133	-0.729995	0.469224	0.523365	-6.6585
WikiPathways_20210110	WP4397	Homo sapiens	WP4397 Model for regulation of MSMP expression in cancer cells and its proangiogenic role in ovarian tumors	Inducing Angiogenesis	-0.0906748	0.0382196	-0.432225	0.667668	0.717125	-6.83234
WikiPathways_20210110	WP1742	Homo sapiens	WP1742 TP53 Network	Resisting cell death	-0.442308	0.00900852	-5.36014	2.83744e-06	2.46857e-05	4.26489
WikiPathways_20210110	WP254	Homo sapiens	WP254 Apoptosis	Resisting cell death	-0.215251	0.0254887	-2.94409	0.00513516	0.0144116	-2.92021
WikiPathways_20210110	WP3982	Homo sapiens	WP3982 miRNA regulation of p53 pathway in prostate cancer	Resisting cell death	-0.240689	0.0270518	-2.36657	0.022374	0.0499113	-4.25697
WikiPathways_20210110	WP1471	Homo sapiens	WP1471 Target Of Rapamycin (TOR) Signaling	Resisting cell death, Deregulating cellular energetics	0.174531	0.00447938	1.73658	0.0893891	0.144016	-5.44957
WikiPathways_20210110	WP3844	Homo sapiens	WP3844 PI3K-AKT-mTOR signaling pathway and therapeutic opportunities	Resisting cell death, Therapeutics	-0.025816	0.00431945	-0.375668	0.70895	0.743117	-6.85539
WikiPathways_20210110	WP4223	Homo sapiens	WP4223 Ras Signaling	Sustaining proliferative signaling	-0.190149	0.00577269	-3.92361	0.000299336	0.00162764	-0.242823
WikiPathways_20210110	WP4553	Homo sapiens	WP4553 FBXL10 enhancement of MAP/ERK signaling in diffuse large B-cell lymphoma	Sustaining proliferative signaling	0.286904	0.0160834	3.5316	0.000975862	0.00404286	-1.36655
WikiPathways_20210110	WP673	Homo sapiens	WP673 ErbB Signaling Pathway	Sustaining proliferative signaling	-0.197102	0.00249964	-3.22627	0.00235579	0.00788283	-2.19564
WikiPathways_20210110	WP3972	Homo sapiens	WP3972 PDGFR-beta pathway	Sustaining proliferative signaling	-0.277074	0.00957748	-3.02471	0.00412552	0.011964	-2.71759
WikiPathways_20210110	WP382	Homo sapiens	WP382 MAPK Signaling Pathway	Sustaining proliferative signaling	-0.107506	0.00746441	-2.10938	0.0405784	0.0821006	-4.7802
WikiPathways_20210110	WP4205	Homo sapiens	WP4205 MET in type 1 papillary renal cell carcinoma	Sustaining proliferative signaling	-0.146197	0.00273815	-2.06772	0.0445179	0.0851786	-4.86038
WikiPathways_20210110	WP313	Homo sapiens	WP313 Signaling of Hepatocyte Growth Factor Receptor	Sustaining proliferative signaling	-0.163032	0.00960198	-1.5695	0.123625	0.182294	-5.71292
WikiPathways_20210110	WP581	Homo sapiens	WP581 EPO Receptor Signaling	Sustaining proliferative signaling	-0.112221	-0.000331467	-1.4598	0.151379	0.212419	-5.87287
WikiPathways_20210110	WP4566	Homo sapiens	WP4566 Translation inhibitors in chronically activated PDGFRA cells	Sustaining proliferative signaling	-0.0567601	0.0162399	-0.819321	0.416975	0.477327	-6.58936
WikiPathways_20210110	WP4541	Homo sapiens	WP4541 Hippo-Merlin Signaling Dysregulation	Sustaining proliferative signaling	-0.0309229	-0.0032762	-0.450558	0.654499	0.711767	-6.82418
WikiPathways_20210110	WP1601	Homo sapiens	WP1601 Fluoropyrimidine Activity	Therapeutics	0.352572	-0.0323258	5.30416	3.42371e-06	2.70784e-05	4.08162
WikiPathways_20210110	WP3614	Homo sapiens	WP3614 Photodynamic therapy-induced HIF-1 survival signaling	Therapeutics	0.220442	-0.00863109	2.38049	0.0216407	0.0495459	-4.22732
WikiPathways_20210110	WP3	Homo sapiens	WP3 Phytochemical activity on NRF2 transcriptional activation	Therapeutics	-0.275714	-0.00104741	-2.06247	0.045037	0.0851786	-4.87039
WikiPathways_20210110	WP3617	Homo sapiens	WP3617 Photodynamic therapy-induced NF-kB survival signaling	Therapeutics	-0.223174	0.00114731	-2.03561	0.047778	0.0884402	-4.92128
WikiPathways_20210110	WP3672	Homo sapiens	WP3672 LncRNA-mediated mechanisms of therapeutic resistance	Therapeutics	-0.248766	-0.0193924	-1.77119	0.0833869	0.13688	-5.39211
WikiPathways_20210110	WP4582	Homo sapiens	WP4582 Cancer immunotherapy by CTLA4 blockade	Therapeutics	-0.198733	0.030899	-1.64468	0.107092	0.161173	-5.59734
WikiPathways_20210110	WP4560	Homo sapiens	WP4560 MFAP5 effect on permeability and motility of endothelial cells via cytoskeleton rearrangement	Therapeutics	-0.139311	-0.0180776	-1.51591	0.136622	0.198101	-5.79235
WikiPathways_20210110	WP3640	Homo sapiens	WP3640 Imatinib and Chronic Myeloid Leukemia	Therapeutics	-0.139468	0.0129681	-1.4251	0.161113	0.222489	-5.92126
WikiPathways_20210110	WP4357	Homo sapiens	WP4357 NRF2-ARE regulation	Therapeutics	-0.142838	-0.00932299	-1.29991	0.200332	0.268136	-6.08702
WikiPathways_20210110	WP4559	Homo sapiens	WP4559 Interactions between immune cells and microRNAs in tumor microenvironment	Therapeutics	-0.128402	0.0333082	-1.18488	0.242364	0.313138	-6.22687
WikiPathways_20210110	WP3879	Homo sapiens	WP3879 4-hydroxytamoxifen, Dexamethasone, and Retinoic Acids Regulation of p27 Expression	Therapeutics	0.100124	0.000128865	1.07098	0.289959	0.360378	-6.35332
WikiPathways_20210110	WP229	Homo sapiens	WP229 Irinotecan Pathway	Therapeutics	-0.135143	-0.034654	-0.959164	0.342665	0.408382	-6.46564
WikiPathways_20210110	WP4585	Homo sapiens	WP4585 Cancer immunotherapy by PD-1 blockade	Therapeutics	-0.10945	0.0195101	-0.819334	0.416968	0.477327	-6.58935
WikiPathways_20210110	WP3593	Homo sapiens	WP3593 MicroRNA for Targeting Cancer Growth and Vascularization in Glioblastoma	Therapeutics	0.1087	-0.0120894	0.691286	0.492981	0.542903	-6.68605
WikiPathways_20210110	WP4301	Homo sapiens	WP4301 Inhibition of exosome biogenesis and secretion by Manumycin A in CRPC cells	Therapeutics	0.0133313	0.0243306	0.133289	0.894567	0.926515	-6.91775
WikiPathways_20210110	WP3929	Homo sapiens	WP3929 Chemokine signaling pathway	Tumor promoting inflammation	-0.21956	0.0167128	-3.80469	0.000430721	0.00208182	-0.590086
WikiPathways_20210110	WP530	Homo sapiens	WP530 Cytokines and Inflammatory Response	Tumor promoting inflammation	-0.366187	-0.00692756	-3.37262	0.00155131	0.00562351	-1.80373
WikiPathways_20210110	WP364	Homo sapiens	WP364 IL-6 signaling pathway	Tumor promoting inflammation	-0.245578	0.0121817	-3.09613	0.00338967	0.010169	-2.5351
WikiPathways_20210110	WP195	Homo sapiens	WP195 IL-1 signaling pathway	Tumor promoting inflammation	-0.192605	0.0186388	-2.39077	0.0211125	0.0495459	-4.20531
