# Supplementary material for: Systematic Analysis of the Transcriptome Profiles and Co-Expression Networks of Tumour Endothelial Cells Identifies Several Tumour-Associated Modules and Potential Therapeutic Targets in Hepatocellular Carcinoma
Source: Cancers (Basel). 2021 Apr 7;13(8):1768. doi: 10.3390/cancers13081768 (PMC8067977; doi:10.3390/cancers13081768)
Supplement: Supplementary file 1 [file cancers-13-01768-s001.zip › supply/Table S4.xlsx]

## Sheet: M1
SYMBOL

## Sheet: M10
SYMBOL

## Sheet: M11
SYMBOL

## Sheet: M12
SYMBOL

## Sheet: M13
SYMBOL

## Sheet: M14
SYMBOL

## Sheet: M15
SYMBOL

## Sheet: M16
SYMBOL

## Sheet: M17
SYMBOL

## Sheet: M18
SYMBOL

[truncated: 29 more sheets: M19, M2, M20, M21, M22, M23, M24, M25, M26, M27, M28, M29, M3, M30, M31, M32, M33, M34, M35, M36 …]
